# Supplementary material for: The causal relationship between psoriasis, psoriatic arthritis, and inflammatory bowel diseases
Source: Sci Rep. 2022 Nov 28;12:20526. doi: 10.1038/s41598-022-24872-5 (PMC9705442; doi:10.1038/s41598-022-24872-5)
Supplement: Supplementary file 2 — Supplementary Information 2. [file 41598_2022_24872_MOESM2_ESM.xlsx]

## Sheet: Psoriasis
SNP	effect_allele	other_allele	beta	se	eaf	pval	gene
rs12713428	C	A	0.1694	0.0261	0.2487	8.11e-11	REL
rs17728338	A	G	0.3092	0.0439	0.07331	1.76e-12	ANXA6
rs12188300	T	A	0.4331	0.0495	0.05898	2.24e-18	AC008697.1
rs674451	C	T	0.1307	0.0235	0.343	2.82e-08	AL356739.1
rs13210419	A	G	1.1157	0.0511	0.05858	1.1e-105	HLA-B
rs28752856	G	C	0.833	0.0393	0.1106	5.9e-100	-
rs4947309	T	A	0.5524	0.0274	0.2334	3.86e-90	-
rs4713605	A	T	0.1526	0.0241	0.3321	2.35e-10	TBC1D22B
rs9481169	T	G	0.2515	0.0422	0.07817	2.47e-09	TRAF3IP2
rs1611309	T	C	0.241	0.0267	0.6266	1.6e-19	HLA-U
rs60600003	G	T	0.2128	0.0372	0.1017	1.03e-08	ELMO1
rs181316459	C	G	0.3544	0.0553	0.04736	1.5e-10	FBXL18
rs10829130	A	G	0.1965	0.0359	0.11	4.24e-08	snoU13
rs138009430	A	C	0.2538	0.0423	0.07849	1.94e-09	FLJ21408
rs2021511	T	C	-0.1387	0.0254	0.2664	4.75e-08	RMI2
rs28998802	A	G	0.1672	0.0289	0.1851	7.41e-09	NOS2

## Sheet: psoriatic arthritis
SNP	effect_allele	other_allele	beta	se	eaf	pval	gene
rs17728338	A	G	0.3874	0.0704	0.07309	3.83e-08	ANXA6
rs28752869	T	A	0.7707	0.0454	0.2322	1.64e-64	HLA-B
rs115174302	T	C	0.3882	0.0628	0.09402	6.34e-10	ZFP57
rs9281366	A	T	0.5716	0.0402	0.3059	7.79e-46	HLA-B
rs2523560	T	C	-0.3091	0.0391	0.5078	2.9e-15	DHFRP2

## Sheet: CD
SNP	effect_allele	other_allele	beta	se	eaf	pval	gene
rs9380317	T	C	0.4374	0.0755	0.1974	6.92e-09	-
rs139805598	T	C	1.1282	0.1799	0.03128	3.57e-10	SLC29A4
rs34022406	C	T	0.8274	0.1502	0.04245	3.63e-08	TNRC18
rs181316459	C	G	0.939	0.1489	0.0468	2.87e-10	FBXL18
rs112456327	T	C	0.6129	0.1115	0.07661	3.86e-08	BRD7

## Sheet: UC
SNP	effect_allele	other_allele	se	beta	eaf	pval	gene
rs7553638	G	A	0.0308	-0.1928	0.4913	3.7e-10	OTUD3
rs9275160	A	G	0.0342	-0.2857	0.2966	7.32e-17	TBC1D22B
rs75144213	T	G	0.0786	0.4317	0.04231	3.98e-08	CYP3A54P
rs10807943	C	T	0.0656	-0.3637	0.9371	2.92e-08	SLC29A4
rs181316459	C	G	0.0797	0.6536	0.04697	2.34e-16	FBXL18
rs11078921	A	C	0.0324	0.1813	0.3448	2.21e-08	IKZF3

## Sheet: F-statistics
Exposure	Outcome	NO.SNP	F-statistics
Psoriasis	CD	15	39.3529
Psoriasis	UC	15	39.3529
Psoriatic arthritis	CD	4	49.8506
Psoriatic arthritis	UC	4	49.8506
CD	Psoriasis	5	11.6621
CD	Psoriatic arthritis	5	11.6621
UC	Psoriasis	6	12.4943
UC	Psoriatic arthritis	6	12.4943
